# Supplementary material for: Autoantibodies and Molecular Mimicry in Alphavirus Chronic Arthritis: A Systematic Review
Source: Pathogens. 2026 Jan 30;15(2):152. doi: 10.3390/pathogens15020152 (PMC12943495; doi:10.3390/pathogens15020152)
Supplement: Supplementary file 1 [file pathogens-15-00152-s001.zip]

Archive with 1 entries (1 files):
- pathogens-4038107-supplementary.pdf
